# Supplementary material for: Seasonal Spatial Distribution Characteristics and Patterns of the Squid Uroteuthis duvauceli, Uroteuthis edulis, Loliolus sumatrensis, and Loliolus japonica in the Southern Yellow and East China Seas: Predictions Under Different Climate Scenarios
Source: Animals (Basel). 2025 Jun 13;15(12):1744. doi: 10.3390/ani15121744 (PMC12189684; doi:10.3390/ani15121744)
Supplement: Supplementary file 1 [file animals-15-01744-s001.zip › supplementary file S2.xlsx]

## Sheet: Uroteuthis duvauceli
algo	metric.eval
ANN	TSS	0.661	0.575	0.639	0.586	0.572	0.626	0.691	0.681	0.709	0.719	0.603	0.616	0.678	0.675	0.637	0.683	0.75	0.63	0.709	0.705
ANN	ROC	0.9	0.85	0.868	0.83	0.843	0.857	0.876	0.852	0.9	0.898	0.829	0.859	0.868	0.886	0.84	0.859	0.901	0.849	0.887	0.864
CTA	TSS	0.928	0.515	0.479	0.353	0.5	0.518	0.497	0.492	0.67	0.527	0.719	0.554	0.5	0.54	0.492	0.474	0.472	0.479	0.322	0.479
CTA	ROC	0.978	0.758	0.74	0.677	0.75	0.759	0.749	0.746	0.838	0.767	0.877	0.777	0.75	0.778	0.746	0.737	0.736	0.74	0.661	0.74
FDA	TSS	0.502	0.472	0.612	0.495	0.408	0.5	0.516	0.496	0.44	0.575	0.445	0.554	0.692	0.682	0.556	0.463	0.629	0.572	0.518	0.339
FDA	ROC	0.752	0.76	0.809	0.791	0.715	0.781	0.808	0.794	0.777	0.82	0.756	0.83	0.869	0.862	0.829	0.78	0.86	0.809	0.808	0.721
GAM	TSS	0.461	0.421	0.458	0.369	0.428	0.384	0.374	0.388	0.409	0.381	0.468	0.447	0.507	0.525	0.374	0.378	0.385	0.405	0.472	0.423
GAM	ROC	0.737	0.707	0.721	0.722	0.717	0.724	0.714	0.704	0.744	0.731	0.729	0.745	0.748	0.742	0.735	0.725	0.729	0.696	0.762	0.712
GBM	TSS	0.979	0.977	0.966	0.974	0.977	0.966	0.979	0.982	0.966	0.974	0.979	0.972	0.972	0.964	0.987	0.982	0.985	0.982	0.977	0.972
GBM	ROC	0.995	0.989	0.988	0.99	0.99	0.995	0.991	0.994	0.992	0.993	0.994	0.992	0.99	0.988	0.995	0.995	0.996	0.992	0.991	0.992
GLM	TSS	0.466	0.388	0.481	0.389	0.448	0.45	0.369	0.369	0.478	0.375	0.482	0.425	0.458	0.476	0.458	0.41	0.368	0.366	0.442	0.367
GLM	ROC	0.763	0.729	0.752	0.752	0.753	0.773	0.737	0.7	0.776	0.756	0.784	0.766	0.753	0.758	0.768	0.741	0.738	0.705	0.779	0.725
MARS	TSS	0.71	0.755	0.804	0.736	0.746	0.772	0.722	0.716	0.681	0.736	0.83	0.765	0.763	0.729	0.668	0.693	0.731	0.654	0.675	0.652
MARS	ROC	0.912	0.906	0.899	0.905	0.884	0.906	0.902	0.878	0.886	0.904	0.925	0.903	0.889	0.91	0.893	0.885	0.916	0.86	0.889	0.848
RF	TSS	0.997	0.995	0.997	1	0.997	0.997	0.992	0.995	1	1	1	1	0.997	0.997	1	0.997	1	0.995	0.997	0.99
RF	ROC	1	1	1	1	1	1	1	0.999	1	1	1	1	1	1	1	1	1	0.999	1	0.999
SRE	TSS	0.395	0.417	0.365	0.345	0.397	0.418	0.397	0.361	0.505	0.379	0.406	0.41	0.472	0.455	0.408	0.445	0.429	0.364	0.359	0.495
SRE	ROC	0.697	0.708	0.683	0.672	0.699	0.709	0.699	0.681	0.753	0.69	0.703	0.705	0.736	0.728	0.704	0.722	0.715	0.682	0.679	0.748
XGBOOST	TSS	0.791	0.765	0.795	0.798	0.735	0.765	0.778	0.807	0.759	0.727	0.729	0.78	0.786	0.74	0.776	0.693	0.757	0.791	0.755	0.742
XGBOOST	ROC	0.946	0.924	0.931	0.936	0.918	0.914	0.917	0.935	0.925	0.931	0.908	0.949	0.932	0.913	0.933	0.876	0.935	0.931	0.922	0.912
filtered.by	calibration
ROC	0.864
ROC	0.97

## Sheet: Uroteuthis edulis
algo	metric.eval	calibration
ANN	TSS	0.54	0.553	0.566	0.547	0.54	0.514	0.566	0.583	0.546	0.553	0.582	0.599	0.546	0.631	0.553	0.55	0.53	0.52	0.576	0.533
ANN	ROC	0.813	0.844	0.843	0.828	0.819	0.819	0.852	0.842	0.836	0.811	0.846	0.857	0.816	0.858	0.838	0.812	0.834	0.836	0.832	0.833
CTA	TSS	0.703	0.625	0.732	0.527	0.579	0.641	0.729	0.756	0.566	0.533	0.589	0.674	0.553	0.585	0.559	0.759	0.527	0.628	0.67	0.615
CTA	ROC	0.864	0.833	0.883	0.808	0.818	0.851	0.898	0.931	0.826	0.807	0.804	0.876	0.789	0.807	0.82	0.926	0.799	0.825	0.862	0.849
FDA	TSS	0.553	0.553	0.585	0.527	0.517	0.524	0.572	0.523	0.546	0.523	0.575	0.602	0.533	0.608	0.556	0.546	0.56	0.54	0.582	0.579
FDA	ROC	0.826	0.832	0.843	0.826	0.823	0.802	0.846	0.812	0.824	0.824	0.841	0.854	0.816	0.854	0.839	0.813	0.835	0.823	0.83	0.837
GAM	TSS	0.556	0.543	0.582	0.52	0.514	0.497	0.579	0.546	0.53	0.524	0.556	0.576	0.53	0.589	0.55	0.504	0.514	0.553	0.579	0.569
GAM	ROC	0.834	0.842	0.857	0.837	0.823	0.815	0.855	0.837	0.828	0.827	0.846	0.854	0.826	0.854	0.844	0.826	0.823	0.828	0.844	0.836
GBM	TSS	0.795	0.762	0.788	0.723	0.713	0.69	0.781	0.762	0.798	0.68	0.749	0.788	0.726	0.778	0.736	0.769	0.762	0.713	0.791	0.726
GBM	ROC	0.948	0.936	0.943	0.922	0.926	0.92	0.95	0.932	0.94	0.922	0.933	0.945	0.928	0.947	0.939	0.931	0.933	0.929	0.945	0.929
GLM	TSS	0.553	0.546	0.582	0.514	0.523	0.504	0.566	0.55	0.54	0.52	0.576	0.566	0.52	0.592	0.556	0.507	0.478	0.523	0.569	0.533
GLM	ROC	0.833	0.846	0.86	0.837	0.828	0.819	0.854	0.837	0.829	0.827	0.85	0.855	0.826	0.858	0.843	0.83	0.822	0.833	0.845	0.84
MARS	TSS	0.54	0.579	0.582	0.543	0.533	0.533	0.625	0.589	0.592	0.521	0.582	0.605	0.53	0.608	0.543	0.533	0.569	0.579	0.622	0.569
MARS	ROC	0.842	0.85	0.876	0.842	0.836	0.835	0.87	0.857	0.859	0.82	0.844	0.86	0.816	0.87	0.842	0.836	0.838	0.844	0.869	0.842
RF	TSS	0.974	0.958	0.958	0.964	0.951	0.951	0.951	0.958	0.958	0.954	0.954	0.958	0.951	0.967	0.961	0.961	0.961	0.967	0.971	0.971
RF	ROC	0.998	0.996	0.996	0.996	0.995	0.994	0.996	0.997	0.997	0.996	0.996	0.997	0.996	0.996	0.996	0.996	0.996	0.997	0.997	0.997
SRE	TSS	0.205	0.345	0.345	0.237	0.224	0.162	0.338	0.322	0.247	0.195	0.338	0.341	0.192	0.299	0.283	0.289	0.182	0.175	0.253	0.201
SRE	ROC	0.602	0.672	0.672	0.619	0.612	0.581	0.669	0.661	0.623	0.597	0.669	0.671	0.596	0.65	0.641	0.645	0.591	0.588	0.627	0.601
XGBOOST	TSS	0.664	0.647	0.654	0.654	0.615	0.618	0.67	0.657	0.654	0.612	0.664	0.647	0.553	0.654	0.651	0.602	0.631	0.635	0.598	0.644
XGBOOST	ROC	0.898	0.891	0.902	0.893	0.873	0.863	0.895	0.885	0.889	0.873	0.896	0.894	0.861	0.9	0.89	0.876	0.887	0.89	0.885	0.894
filtered.by	algo	metric.eval	calibration
ROC	EMwmean	TSS	0.626
ROC	EMwmean	ROC	0.895

## Sheet: Loliolus sumatrensis
algo	metric.eval	1	2	3	4	5	6	7	8	9	10	11	12	13	14	15	16	17	18	19	20
ANN	TSS	0.662	0.653	0.495	0.668	0.663	0.628	0.536	0.618	0.675	0.691	0.686	0.607	0.508	0.585	0.486	0.773	0.615	0.685	0.661	0.592
ANN	ROC	0.84	0.787	0.745	0.901	0.846	0.842	0.81	0.872	0.864	0.828	0.879	0.855	0.797	0.809	0.783	0.84	0.806	0.846	0.851	0.836
CTA	TSS	0.839	0.7	0.848	0.855	0.931	0.464	0.872	0.778	0.911	0.918	0.926	0.908	0.898	0.855	0.906	0.71	0.923	0.918	0.901	0.77
CTA	ROC	0.935	0.888	0.958	0.955	0.974	0.736	0.959	0.897	0.969	0.966	0.976	0.964	0.956	0.949	0.968	0.897	0.977	0.97	0.974	0.896
FDA	NaN	NaN	0.258	NaN	NaN	NaN	0.056	0.234	NaN	NaN	NaN	0.134	0.056	0.056	0.056	NaN	0.249	NaN	NaN	NaN	NaN
FDA	NaN	NaN	0.633	NaN	NaN	NaN	0.517	0.636	NaN	NaN	NaN	0.538	0.517	0.517	0.517	NaN	0.64	NaN	NaN	NaN	NaN
GAM	TSS	0.178	0.291	0.164	0.183	0.264	0.187	0.242	0.173	0.194	0.182	0.232	0.223	0.205	0.209	0.14	0.192	0.121	0.23	0.139	0.1
GAM	ROC	0.505	0.599	0.562	0.581	0.557	0.598	0.573	0.521	0.564	0.566	0.616	0.604	0.553	0.58	0.508	0.552	0.547	0.592	0.508	0.54
GBM	TSS	0.962	0.987	0.589	1	0.99	0.698	0.505	0.972	0.453	0.513	0.25	0.982	0.992	0.952	0.514	0.997	0.967	0.799	0.934	0.992
GBM	ROC	0.989	0.997	0.795	1	0.997	0.911	0.753	0.994	0.78	0.757	0.557	0.994	0.998	0.989	0.757	1	0.991	0.958	0.981	0.998
GLM	TSS	0.288	0.289	0.255	0.266	0.279	0.312	0.311	0.242	0.205	0.189	0.659	0.261	0.342	0.271	0.249	0.237	0.237	0.283	0.17	0.247
GLM	ROC	0.613	0.613	0.623	0.58	0.607	0.674	0.591	0.547	0.584	0.57	0.866	0.638	0.579	0.597	0.581	0.555	0.584	0.601	0.579	0.534
MARS	TSS	0.714	0.804	0.65	0.692	0.697	0.638	0.834	0.603	0.549	0.615	0.997	0.648	0.663	0.638	0.717	0.698	0.74	0.615	0.676	0.52
MARS	ROC	0.877	0.913	0.884	0.874	0.903	0.852	0.933	0.868	0.847	0.865	1	0.842	0.869	0.845	0.859	0.897	0.893	0.858	0.89	0.799
RF	TSS	1	0.997	0.995	1	0.997	0.997	0.997	1	0.997	0.997	0.105	0.997	0.997	1	0.997	1	0.997	0.997	1	1
RF	ROC	1	1	1	1	1	1	1	1	1	1	0.553	1	1	1	1	1	1	1	1	1
SRE	TSS	0.05	0.001	0.035	0.108	0.141	0.024	0.151	0.09	0.067	0.024	0.666	0.04	0.121	0.009	0.116	0.128	0.113	0.001	0	0
SRE	ROC	0.525	0.501	0.517	0.554	0.571	0.512	0.576	0.545	0.534	0.512	0.895	0.52	0.56	0.505	0.558	0.564	0.557	0.501	0.492	0.493
XGBOOST	TSS	0.773	0.672	0.687	0.702	0.702	0.719	0.793	0.668	0.689	0.695	NaN	0.724	0.702	0.684	0.707	0.743	0.694	0.723	0.691	0.784
XGBOOST	ROC	0.913	0.904	0.915	0.913	0.888	0.897	0.917	0.897	0.915	0.891	NaN	0.904	0.886	0.898	0.898	0.913	0.886	0.912	0.898	0.913
metric.eval	calibration
TSS	0.818
ROC	0.921

## Sheet: Loliolus japonica
algo	metric.eval	calibration
ANN	TSS	0.99	0.978	0.963	0.963	0.973	0.98	0.978	0.958	0.958	0.98	0.983	0.983	0.99	0.968	0.98	0.978	0.953	0.978	0.983	0.973	0.972
ANN	ROC	0.997	0.981	0.983	0.977	0.992	0.99	0.993	0.968	0.981	0.991	0.993	0.992	0.996	0.981	0.989	0.992	0.972	0.991	0.993	0.986	0.986
CTA	TSS	0.96	0.682	0.846	0.94	0.741	0.587	0.729	0.96	0.965	0.587	0.781	0.751	0.978	0.958	0.572	0.973	0.786	0.779	0.963	0.779	0.895
CTA	ROC	0.982	0.841	0.923	0.975	0.871	0.794	0.864	0.982	0.985	0.794	0.891	0.876	0.989	0.983	0.786	0.99	0.893	0.889	0.983	0.889	0.966
FDA	TSS	0.891	0.799	0.9	0.704	0.741	0.794	0.896	0.928	0.871	0.858	0.662	0.933	0.808	0.791	0.428	0.843	0.9	0.848	0.609	0.893	0.801
FDA	ROC	0.968	0.928	0.959	0.894	0.874	0.925	0.964	0.973	0.959	0.944	0.92	0.981	0.944	0.926	0.7	0.952	0.959	0.949	0.797	0.955	0.938
GAM	TSS	0.806	0.654	0.711	0.629	0.799	0.639	0.831	0.9	0.92	0.629	0.667	0.873	0.699	0.614	0.627	0.716	0.689	0.669	0.6	0.706	0.63
GAM	ROC	0.916	0.861	0.892	0.852	0.91	0.862	0.924	0.955	0.964	0.863	0.873	0.933	0.895	0.852	0.852	0.899	0.868	0.872	0.846	0.885	0.88
GBM	TSS	0.995	1	0.998	1	1	1	1	0.995	0.998	1	0.998	0.998	0.995	1	1	0.998	1	1	1	0.998	0.998
GBM	ROC	0.998	1	0.998	1	1	1	1	0.997	0.998	1	0.998	0.998	0.998	1	1	0.998	1	1	1	0.998	0.999
GLM	TSS	0.883	0.734	0.818	0.868	0.9	0.744	0.883	0.953	0.948	0.761	0.779	0.978	0.868	0.739	0.754	0.816	0.808	0.766	0.764	0.821	0.726
GLM	ROC	0.942	0.881	0.915	0.929	0.955	0.876	0.942	0.972	0.975	0.875	0.885	0.985	0.953	0.872	0.868	0.921	0.915	0.888	0.881	0.919	0.899
MARS	TSS	1	0.751	1	0.975	0.953	0.998	0.978	1	1	0.938	0.993	1	1	0.995	0.998	1	1	0.993	0.99	1	0.972
MARS	ROC	1	0.876	1	0.979	0.976	0.998	0.989	1	1	0.969	0.993	1	1	0.996	0.998	1	1	0.995	0.993	1	0.988
RF	TSS	1	1	1	1	1	1	1	1	1	1	1	1	1	1	1	1	1	1	1	1	1
RF	ROC	1	1	1	1	1	1	1	1	1	1	1	1	1	1	1	1	1	1	1	1	1
SRE	TSS	0.201	0	0.072	0	0.03	0	0.015	0.192	0.206	0	0.047	0.211	0.211	0	0	0.04	0.022	0	0	0.017	0.073
SRE	ROC	0.601	0.409	0.536	0.455	0.515	0.408	0.507	0.596	0.603	0.41	0.524	0.606	0.606	0.409	0.405	0.52	0.511	0.434	0.5	0.509	0.537
XGBOOST	TSS	0.988	0.988	0.993	0.978	0.98	0.983	0.98	0.993	0.998	0.963	0.978	0.985	0.995	0.965	0.978	0.99	0.998	0.963	0.96	0.988	0.974
XGBOOST	ROC	0.997	0.998	0.996	0.985	0.992	0.997	0.995	0.996	0.998	0.994	0.99	0.993	0.997	0.99	0.991	0.996	0.999	0.99	0.979	0.995	0.994
metric.eval	calibration
TSS	0.998
ROC	1
